# Supplementary material for: Inhibition of BIRC2 Sensitizes α7-HPV-Related Cervical Squamous Cell Carcinoma to Chemotherapy
Source: Int J Mol Sci. 2021 Oct 13;22(20):11020. doi: 10.3390/ijms222011020 (PMC8539319; doi:10.3390/ijms222011020)
Supplement: Supplementary file 1 [file ijms-22-11020-s001.zip]

Archive with 1 entries (1 files):
- ijms-1392373-supplementary.pdf
